# Supplementary material for: Symptom-based early-stage differentiation between SARS-CoV-2 versus other respiratory tract infections—Upper Silesia pilot study
Source: Sci Rep. 2021 Jun 30;11:13580. doi: 10.1038/s41598-021-93046-6 (PMC8245528; doi:10.1038/s41598-021-93046-6)
Supplement: Supplementary file 1 — Supplementary Information 1. [file 41598_2021_93046_MOESM1_ESM.xml]

<?xml version="1.0" encoding="UTF-8"?>    
<!DOCTYPE author-meta-data SYSTEM "AUTHOR_META_DATA.dtd">
<author-meta-data>
  <author-contributions>
  </author-contributions>
  <author-list>
    <author>
      <author-affiliation>Silesian University of Technology, Department of Data Science and Engineering, Gliwice, Poland</author-affiliation>
      <author-name>Justyna Mika</author-name>
      <author-orcid>0000-0003-4615-784X</author-orcid>
    </author>
    <author>
      <author-affiliation>Silesian University of Technology, Department of Data Science and Engineering, Gliwice, Poland</author-affiliation>
      <author-name>Joanna Tobiasz</author-name>
      <author-orcid>0000-0002-4666-1336</author-orcid>
    </author>
    <author>
      <author-affiliation>Silesian University of Technology, Department of Data Science and Engineering, Gliwice, Poland</author-affiliation>
      <author-name>Joanna Zyla</author-name>
      <author-orcid>0000-0002-2895-7969</author-orcid>
    </author>
    <author>
      <author-affiliation>Silesian Univeristy of Technology, Gliwice, Poland</author-affiliation>
      <author-name>Anna Papiez</author-name>
      <author-orcid>0000-0003-0179-1302</author-orcid>
    </author>
    <author>
      <author-affiliation>Silesian University of Technology, Department of Applied Informatics, Gliwice, Poland</author-affiliation>
      <author-name>Ma&amp;amp;#x0142;gorzata Bach</author-name>
      <author-orcid>0000-0002-6239-7790</author-orcid>
    </author>
    <author>
      <author-affiliation>Silesian University of Technology, Department of Applied Informatics, Gliwice, Poland</author-affiliation>
      <author-name>Aleksandra Werner</author-name>
      <author-orcid>0000-0001-6098-0088</author-orcid>
    </author>
    <author>
      <author-affiliation>Silesian University of Technology, Department of Computer Networks and Systems, Gliwice, Poland</author-affiliation>
      <author-name>Micha&amp;amp;#x0142; Kozielski</author-name>
      <author-orcid>0000-0003-3573-7638</author-orcid>
    </author>
    <author>
      <author-affiliation>Silesian University of Technology, Department of Graphics, Computer Vision and Digital Systems, Gliwice, Poland</author-affiliation>
      <author-name>Mateusz Kania</author-name>
      <author-orcid>null</author-orcid>
    </author>
    <author>
      <author-affiliation>Silesian University of Technology, Poland</author-affiliation>
      <author-name>Aleksandra Gruca</author-name>
      <author-orcid>0000-0003-2337-1894</author-orcid>
    </author>
    <author>
      <author-affiliation>Medical University of Silesia, Department of Infectious Diseases and Hepatology, Katowice, Poland</author-affiliation>
      <author-name>Damian Piotrowski</author-name>
      <author-orcid>null</author-orcid>
    </author>
    <author>
      <author-affiliation>Medical University of Silesia, Department of Infectious Diseases and Hepatology, Katowice, Poland</author-affiliation>
      <author-name>Barbara Sobala-Szczygie&amp;amp;#x0142;</author-name>
      <author-orcid>null</author-orcid>
    </author>
    <author>
      <author-affiliation>Medical University of Silesia, Department of Infectious Diseases and Hepatology, Katowice, Poland</author-affiliation>
      <author-name>Bo&amp;amp;#x017C;ena W&amp;amp;#x0142;ostowska</author-name>
      <author-orcid>null</author-orcid>
    </author>
    <author>
      <author-affiliation>Silesian University of Technology, Department of Graphics, Computer Vision and Digital Systems, Gliwice, Poland</author-affiliation>
      <author-name>Pawe&amp;amp;#x0142; Foszner</author-name>
      <author-orcid>null</author-orcid>
    </author>
    <author>
      <author-affiliation>Silesian University of Technology, Department of Computer Networks and Systems, Gliwice, Poland</author-affiliation>
      <author-name>Marek Sikora</author-name>
      <author-orcid>0000-0002-2393-9761</author-orcid>
    </author>
    <author>
      <author-affiliation>Silesian University of Technology, Department of Data Science and Engineering, Gliwice, Poland</author-affiliation>
      <author-name>Joanna Polanska</author-name>
      <author-orcid>0000-0001-8004-9864</author-orcid>
    </author>
    <author>
      <author-affiliation>Medical University of Silesia, Department of Infectious Diseases and Hepatology, Katowice, Poland</author-affiliation>
      <author-name>Jerzy Jaroszewicz</author-name>
      <author-orcid>null</author-orcid>
    </author>
  </author-list>
  <funding-details>
    <funding-detail>
      <author-funders>
      </author-funders>
      <funders>
        <funder>
          <funder-name>Politechnika Slaska (Silesian University of Technology) - Support and Development of Research Potential</funder-name>
        </funder>
      </funders>
      <funding-detail-author>Justyna Mika</funding-detail-author>
    </funding-detail>
    <funding-detail>
      <author-funders>
      </author-funders>
      <funders>
        <funder>
          <funder-name>European Social Fund no. POWR.03.02.00-00-I029</funder-name>
        </funder>
      </funders>
      <funding-detail-author>Joanna Tobiasz</funding-detail-author>
    </funding-detail>
    <funding-detail>
      <author-funders>
      </author-funders>
      <funders>
        <funder>
          <funder-name>Politechnika Slaska (Silesian University of Technology) - Support and Development of Research Potential</funder-name>
        </funder>
      </funders>
      <funding-detail-author>Joanna Zyla</funding-detail-author>
    </funding-detail>
    <funding-detail>
      <author-funders>
      </author-funders>
      <funders>
        <funder>
          <funder-name>Politechnika Slaska (Silesian University of Technology) - Support and Development of Research Potential</funder-name>
        </funder>
      </funders>
      <funding-detail-author>Anna Papiez</funding-detail-author>
    </funding-detail>
    <funding-detail>
      <author-funders>
      </author-funders>
      <funders>
        <funder>
          <funder-name>Politechnika Slaska (Silesian University of Technology) - 02/100/BK_20/0003</funder-name>
        </funder>
      </funders>
      <funding-detail-author>Ma&amp;amp;#x0142;gorzata Bach</funding-detail-author>
    </funding-detail>
    <funding-detail>
      <author-funders>
      </author-funders>
      <funders>
        <funder>
          <funder-name>Politechnika Slaska (Silesian University of Technology) - 02/100/BK_20/0003</funder-name>
        </funder>
      </funders>
      <funding-detail-author>Aleksandra Werner</funding-detail-author>
    </funding-detail>
    <funding-detail>
      <author-funders>
      </author-funders>
      <funders>
        <funder>
          <funder-name>Politechnika Slaska (Silesian University of Technology) - Statutory Research funds of Department of Computer Networks and Systems</funder-name>
        </funder>
      </funders>
      <funding-detail-author>Micha&amp;amp;#x0142; Kozielski</funding-detail-author>
    </funding-detail>
    <funding-detail>
      <author-funders>
      </author-funders>
      <funders>
        <funder>
          <funder-name>European Social Fund no. POWR.03.02.00-00-I029</funder-name>
        </funder>
      </funders>
      <funding-detail-author>Mateusz Kania</funding-detail-author>
    </funding-detail>
    <funding-detail>
      <author-funders>
      </author-funders>
      <funders>
        <funder>
          <funder-name>Politechnika Slaska (Silesian University of Technology) - Statutory Research funds of Department of Computer Networks and Systems</funder-name>
        </funder>
      </funders>
      <funding-detail-author>Aleksandra Gruca</funding-detail-author>
    </funding-detail>
    <funding-detail>
      <author-funders>
      </author-funders>
      <funders>
        <funder>
          <funder-name>Politechnika Slaska (Silesian University of Technology) - Statutory Research funds of Department of Graphics, Computer Vision and Digital Systems</funder-name>
        </funder>
      </funders>
      <funding-detail-author>Pawe&amp;amp;#x0142; Foszner</funding-detail-author>
    </funding-detail>
    <funding-detail>
      <author-funders>
      </author-funders>
      <funders>
        <funder>
          <funder-name>Politechnika Slaska (Silesian University of Technology) - Statutory Research funds of Department of Computer Networks and Systems</funder-name>
        </funder>
      </funders>
      <funding-detail-author>Marek Sikora</funding-detail-author>
    </funding-detail>
    <funding-detail>
      <author-funders>
      </author-funders>
      <funders>
        <funder>
          <funder-name>Politechnika Slaska (Silesian University of Technology) - Support and Development of Research Potential</funder-name>
        </funder>
      </funders>
      <funding-detail-author>Joanna Polanska</funding-detail-author>
    </funding-detail>
  </funding-details>
  <manuscript-title>Symptom-based early-stage differentiation between SARS-CoV-2 versus other respiratory tract infections - Upper Silesia pilot study</manuscript-title>
</author-meta-data>
